# Supplementary material for: O-Acetylated Chemical Reporters of Glycosylation Can Display Metabolism-Dependent Background Labeling of Proteins but Are Generally Reliable Tools for the Identification of Glycoproteins
Source: Front Chem. 2020 Apr 28;8:318. doi: 10.3389/fchem.2020.00318 (PMC7198827; doi:10.3389/fchem.2020.00318)
Supplement: Supplementary file 4 [file Data_Sheet_2.ZIP]

Archive with 6 entries (6 files):
- Script S1.py
- __MACOSX/._Script S1.py
- Script S2.py
- __MACOSX/._Script S2.py
- Script S3.py
- __MACOSX/._Script S3.py
