# Supplementary material for: O-Acetylated Chemical Reporters of Glycosylation Can Display Metabolism-Dependent Background Labeling of Proteins but Are Generally Reliable Tools for the Identification of Glycoproteins
Source: Front Chem. 2020 Apr 28;8:318. doi: 10.3389/fchem.2020.00318 (PMC7198827; doi:10.3389/fchem.2020.00318)
Supplement: Supplementary file 4 [file Data_Sheet_2.ZIP › Script S1.py]

import xlrd
import os
import sys


counts=dict()
filelist=dict()
option=int(sys.argv[1])-1

for filename in sys.argv[2:]:

	loc = (filename) 
  
	wb = xlrd.open_workbook(loc) 
	sheet = wb.sheet_by_index(0) 
	sheet.cell_value(0, option) 

	for i in range(sheet.nrows):
		if str(sheet.cell_value(i, option)) in counts:
			if os.path.basename(filename) not in filelist[str(sheet.cell_value(i, option))]:
				counts[str(sheet.cell_value(i, option))]+=1
			filelist[str(sheet.cell_value(i, option))].add(os.path.basename(filename))
		else:
			counts[str(sheet.cell_value(i, option))]=1
			filelist[str(sheet.cell_value(i, option))]=set()
			filelist[str(sheet.cell_value(i, option))].add(os.path.basename(filename))


tempfile=open("protein_output.txt","w")


for tempstring in sorted(counts, key=counts.get, reverse=True):
	tempfile.write(str(tempstring))
	tempfile.write("\t")
	for j in filelist[tempstring]:
		tempfile.write(str(j))
		tempfile.write("\t")
	tempfile.write("\n")

tempfile.close()
