# Supplementary material for: O-Acetylated Chemical Reporters of Glycosylation Can Display Metabolism-Dependent Background Labeling of Proteins but Are Generally Reliable Tools for the Identification of Glycoproteins
Source: Front Chem. 2020 Apr 28;8:318. doi: 10.3389/fchem.2020.00318 (PMC7198827; doi:10.3389/fchem.2020.00318)
Supplement: Supplementary file 4 [file Data_Sheet_2.ZIP › Script S2.py]

import xlrd
import os
import sys

nameList=[]
maxList=[]
fileList=[]

for filename in sys.argv[1:]:
	nameListTemp=[]
	loc = (filename) 
  
	wb = xlrd.open_workbook(loc) 
	sheet = wb.sheet_by_index(0) 
	sheet.cell_value(0, 0) 

	for i in range(sheet.nrows):
		nameListTemp.append(sheet.cell_value(i, 1)) 
	for j in set(nameListTemp):
		nameList.append(j)

#print(nameList)

counts = dict((x,nameList.count(x)) for x in set(nameList))

#print(counts)

highestCountTag=max(counts,key=counts.get)
highestCount=counts.get(highestCountTag)

#print(highestCountTag,highestCount)

tempfile=open("output.txt","w")

for f in sorted(counts, key=counts.get, reverse=True):
	tempfile.writelines(str(f))
	tempfile.write(",")
	#tempfile.write(str(counts[f]))
