# Supplementary material for: O-Acetylated Chemical Reporters of Glycosylation Can Display Metabolism-Dependent Background Labeling of Proteins but Are Generally Reliable Tools for the Identification of Glycoproteins
Source: Front Chem. 2020 Apr 28;8:318. doi: 10.3389/fchem.2020.00318 (PMC7198827; doi:10.3389/fchem.2020.00318)
Supplement: Supplementary file 4 [file Data_Sheet_2.ZIP › Script S3.py]

import xlrd
import os
import sys

list1=[]
list2=[]
list3=[]
list4=[]

f1=open("1.txt")
list1=f1.read().split(',')
f1.close()

f2=open("2.txt")
list2=f2.read().split(',')
f2.close()

f3=open("3.txt")
list3=f3.read().split(',')
f3.close()

f4=open("4.txt")
list4=f4.read().split(',')
f4.close()


l1=[]
l2=[]
l3=[]
l4=[]
l12=[]
l13=[]
l14=[]
l123=[]
l124=[]
l134=[]
l1234=[]
l23=[]
l24=[]
l234=[]
l34=[]

for i in range(0,len(list1)):
    if list1[i] in list2:
        if list1[i] in list3:
            if list1[i] in list4:
                l1234.append(list1[i])
            else:
                l123.append(list1[i])
        elif list1[i] in list4:
            l124.append(list1[i])
        else:
            l12.append(list1[i])
    elif list1[i] in list3:
        if list1[i] in list4:
            l134.append(list1[i])
        else:
            l13.append(list1[i])
    elif list1[i] in list4:
        l14.append(list1[i])
    else:
        l1.append(list1[i])


for i in range(0,len(list2)):
    if list2[i] not in list1:
        if list2[i] in list3:
            if list2[i] in list4:
                l234.append(list2[i])
            else:
                l23.append(list2[i])
        elif list2[i] in list4:
            l24.append(list2[i])
        else:
            l2.append(list2[i])
    
for i in range(0,len(list3)):
    if list3[i] not in list1:
        if list3[i] not in list2:
            if list3[i] in list4:
                l34.append(list3[i])
            else:
                l3.append(list3[i])
                
for i in range(0,len(list4)):
    if list4[i] not in list1:
        if list4[i] not in list2:
            if list4[i] not in list3:
                l4.append(list4[i])


f5=open("output.txt","w")

def printlist (templist):
    for i in range(0,len(templist)):
        f5.write(templist[i]+"\t")
    f5.write("\n")

printlist(l1)
printlist(l2)
printlist(l3)
printlist(l4)
printlist(l12)
printlist(l13)
printlist(l14)
printlist(l123)
printlist(l124)
printlist(l134)
printlist(l1234)
printlist(l23)
printlist(l24)
printlist(l234)
printlist(l34)


'''
for i in range(0,len(l1)):
    f5.write(l1[i]+"\t")
f5.write("\n")
for i in range(0,len(l2)):
    f5.write(l2[i]+"\t")
f5.write("\n")
for i in range(0,len(l3)):
    f5.write(l3[i]+"\t")
f5.write("\n")
for i in range(0,len(l4)):
    f5.write(l4[i]+"\t")
f5.write("\n")
for i in range(0,len(l12)):
    f5.write(l12[i]+"\t")
f5.write("\n")
for i in range(0,len(l13)):
    f5.write(l13[i]+"\t")
f5.write("\n")
for i in range(0,len(l14)):
    f5.write(l14[i]+"\t")
f5.write("\n")
for i in range(0,len(l123)):
    f5.write(l123[i]+"\t")
f5.write("\n")
for i in range(0,len(l124)):
    f5.write(l124[i]+"\t")
f5.write("\n")
for i in range(0,len(l134)):
    f5.write(l134[i]+"\t")
f5.write("\n")
for i in range(0,len(l1234)):
    f5.write(l1234[i]+"\t")
f5.write("\n")
for i in range(0,len(l23)):
    f5.write(l23[i]+"\t")
f5.write("\n")
for i in range(0,len(l24)):
    f5.write(l24[i]+"\t")
f5.write("\n")
for i in range(0,len(l234)):
    f5.write(l234[i]+"\t")
f5.write("\n")
for i in range(0,len(l34)):
    f5.write(l34[i]+"\t")

'''

f5.close()
